# Supplementary material for: A Reverse Genetics System for the Israeli Acute Paralysis Virus and Chronic Bee Paralysis Virus
Source: Int J Mol Sci. 2020 Mar 4;21(5):1742. doi: 10.3390/ijms21051742 (PMC7084666; doi:10.3390/ijms21051742)
Supplement: Supplementary file 1 [file ijms-21-01742-s001.zip]

Archive with 3 entries (2 files):
- ijms-710611-supplementary final/
- ijms-710611-supplementary final/Table S1.docx
- ijms-710611-supplementary final/Table S2.docx
